# Supplementary material for: Cytokine Signatures for Lung Cancer Diagnosis in African American Populations
Source: J Pers Med. 2024 Jan 20;14(1):117. doi: 10.3390/jpm14010117 (PMC10817620; doi:10.3390/jpm14010117)
Supplement: Supplementary file 1 [file jpm-14-00117-s001.zip]

Archive with 1 entries (1 files):
- jpm-2719358-supplementary.pdf
